# Supplementary material for: Comprehensive and Region-Specific Retinal Health Assessment Using Phasor Analysis of Multispectral Images and Machine Learning
Source: Sensors (Basel). 2026 Feb 4;26(3):1021. doi: 10.3390/s26031021 (PMC12900091; doi:10.3390/s26031021)
Supplement: Supplementary file 1 [file sensors-26-01021-s001.zip]

Archive with 1 entries (1 files):
- sensors-4091576-supplementary.pdf
